# Supplementary material for: Prospecting Biomarkers for Diagnostic and Therapeutic Approaches in Pythiosis
Source: J Fungi (Basel). 2021 May 28;7(6):423. doi: 10.3390/jof7060423 (PMC8229905; doi:10.3390/jof7060423)
Supplement: Supplementary file 1 [file jof-07-00423-s001.zip]

Archive with 2 entries (2 files):
- Supplemental materials/Supplemental material.pdf
- Supplemental materials/Supplemental material_Table S1.xlsx
