# Supplementary material for: Prospecting Biomarkers for Diagnostic and Therapeutic Approaches in Pythiosis
Source: J Fungi (Basel). 2021 May 28;7(6):423. doi: 10.3390/jof7060423 (PMC8229905; doi:10.3390/jof7060423)
Supplement: Supplementary file 1 [file jof-07-00423-s001.zip › Supplemental materials/Supplemental material_Table S1.xlsx]

## Sheet: Tabela de identificacao_1
SPOT 1
Locus	Molecular Weight (Da)	Sequence Count	Spectrum Count	NSAF	Coverage	Protein FDR	Protein Score	Description	Peptide Sequence
D0NHI7	86.548	16	29	0.47366	0.16	0.01	66.239	Heat shock cognate 70 kDa protein (Phytophthora infestans)	GNAAFAAGDHAT
									FESLNEELFK
									DGQVEIIANSEGNR
									GNAAFAAGDHATAIK
									NDATNSLLLVDVTPLSLGIETVGK
									AETTISNNR
									VLIEVEFK
									LGEFNISGLER
									NTAIPVRK
									NTAIPVR
									ERGNAAFAAGDHATAIK
									AKFESLNEELFK
									SLGIETVGK
									VCIYEGER
									ILSIENGIFEVK
SPOT 2
Locus	Molecular Weight (Da)	Sequence Count	Spectrum Count	NSAF	Coverage	Protein FDR	Protein Score	Description	Peptide Sequence
D0NHI7	86.548	14	24	0.20357	0.14	0.01	54.232	Heat shock cognate 70 kDa protein (Phytophthora infestans)	GNAAFAAGDHAT
									VCIYEGER
									DGQVEIIANSEGNR
									FESLNEELFK
									GNAAFAAGDHATAIK
									NDATNSLLLVDVTPLSLGIETVGK
									AETTISNNR
									AKFESLNEELFK
									AKFESLNEELFKR
									NTAIPVRK
									VLIEVEFK
									NTAIPVR
									FESLNEELFKR
									LGEFNISGLER
D0NEL9	68.997,6	10	20	0.21575	0.07	0.01	40.664	Glucan 1,3-beta-glucosidase (Phytophthora infestans)	GFDNSGK
									VGTTTFEHWPIR
									NLPGFPK
									AAGVNSLR
									WLNGFNDNLPGFPK
									FNDNLPGFPK
									GCPDIALDTH
									GFNDNLPGFPK
									GCPDIALDTHIYQ
									WTSIASTQPVGTTTFEHWPIR
D0NCV1	77.482,3	5	13	0.08168	0.06	0.01	29.85	Glucan 1,3-beta-glucosidase (Phytophthora infestans)	FNDNLPGFPK
									GCPDIALDTH
									GFNDNLPGFPK
									GCPDIALDTHIYQ
									WTSIASTQPVGTTTFEHWPIR
D0N1M9	59.100,9	2	6	0.05002	0.02	0.01	13.319	Glucan 1,3-beta-glucosidase (Phytophthora infestans)	FNDNLPGFPK
									GCPDIALDTH
D0NEL8	70.162,7	7	7	0.07515	0.04	0.01	11.811	Glucan 1,3-beta-glucosidase (Phytophthora infestans)	GCPDIALDTHIYQ
									FCTALGKEEANR
									FCTALGK
									TALGKEEANR
									VPVGDWM(+15.994900)
									GCPDIALDTHIYQA
D0NCV2	78.037,9	3	3	0.0189	0.04	0.01	6.051	Glucan 1,3-beta-glucosidase (Phytophthora infestans)	GCPDIALDTH
									GCPDIALDTHIYQ
									FCTALGKEEANR
D0NCX8	84.517,7	2	2	0.0175	0.02	0.01	3.496	Elongation factor G (Phytophthora infestans)	ILFYTGR
									NIGISAHIDSGK
SPOT 3
Locus	Molecular Weight (Da)	Sequence Count	Spectrum Count	NSAF	Coverage	Protein FDR	Protein Score	Description	Peptide Sequence
D0NHI7	86.548	11	18	0.04948	0.14	0.01	41.397	Heat shock cognate 70 kDa protein (Phytophthora infestans)	GNAAFAAGDHAT
									ILSIENGIFEVK
									DGQVEIIANSEGNR
									FESLNEELFK
									VLIEVEFK
									NDATNSLLLVDVTPLSLGIETVGK
									AETTISNNR
									AKFESLNEELFK
									GNAAFAAGDHATAIK
									NTAIPVR
									LGEFNISGLER
D0NEL9	68.997,6	4	8	0.02797	0.05	0.01	17.895	Glucan 1,3-beta-glucosidase (Phytophthora infestans)	FNDNLPGFPK
									GFNDNLPGFPK
									STQPVGTTTFEHWPIR
									WTSIASTQPVGTTTFEHWPIR
D0NCV1	77.482,3	4	8	0.02491	0.05	0.01	17.895	Glucan 1,3-beta-glucosidase (Phytophthora infestans)	WTSIASTQPVGTTTFEHWPIR
									FNDNLPGFPK
									GFNDNLPGFPK
									STQPVGTTTFEHWPIR
D0N1M9	59.100,9	2	4	0.01653	0.02	0.01	8.943	Glucan 1,3-beta-glucosidase (Phytophthora infestans)	FNDNLPGFPK
									GFNDNLPGFPK
D0NEK2	52.433,4	4	4	0.01801	0.09	0.01	8.256	Adenosylhomocysteinase (Phytophthora infestans)	VADISLADFGR
									ATDVMLAGK
									GVSEETTTGVHR
									HSLPDGIMR
D0NCX8	84.517,7	4	4	0.01134	0.05	0.01	7.465	Elongation factor G (Phytophthora infestans)	GEFTMEYK
									ILFYTGR
									NIGISAHIDSGK
									INAIHDVR
D0NZ33	118.764,2	3	4	0.00792	0.03	0.01	6.495	ATP-citrate synthase (Phytophthora infestans)	LVVKPDQLIK
									TILDLMTR
									LYRPGSVAYVSK
D0NEL8	70.162,7	1	1	0.00348	0.02	0.01	2.145	Glucan 1,3-beta-glucosidase (Phytophthora infestans)	FCTALGKEEANR
D0NCV2	78.037,9	1	1	0.00312	0.02	0.01	2.145	Glucan 1,3-beta-glucosidase (Phytophthora infestans)	FCTALGKEEANR
SPOT 4
Locus	Molecular Weight (Da)	Sequence Count	Spectrum Count	NSAF	Coverage	Protein FDR	Protein Score	Description	Peptide Sequence
D0NY26	88.549,6	27	57	0.68463	0.23	0.01	122.175	Aconitate hydratase (Phytophthora infestans)	GHLDNISNNLLIGAENAETGETN
									FGMGFWKPGSG
									MGAEIGATCSTFPYTER
									VVIGDENYGEGSSR
									GHLDNISNN
									GHLDNISNNLLIGAENAETGETNSVQ
									TAVPTTIHCDH
									TFANPADYDK
									VAM(+15.994900)QDATAQM(+15.994900)AVLQFISSGLPK
									KQGMLPLTFANPADYDK
									VAM(+15.994900)QDATAQMAVLQFISSGLPK
									VAMQDATAQM(+15.994900)AVLQFISSGLPK
									VAMQDATAQMAVLQFISSGLPK
									CTTDHISMAGPWLK
									QGMLPLTFANPADYDK
									CTTDHISM(+15.994900)AGPWLK
									KQGM(+15.994900)LPLTFANPADYDK
									QGM(+15.994900)LPLTFANPADYDK
									EHAALEPR
									NSIFTSYNR
									TAVPTTIHCDHLITAEK
									LSGWTSPK
									VADILTVK
									IHETNLKK
									GSPTIDQTYEK
									IHETNLK
									GSPTIDQTYEKM(+15.994900)EK
D0NU10	84.840,4	4	4	0.05175	0.04	0.01	6.005	Tyrosyl-tRNA synthetase (Phytophthora infestans)	FGGDLK
									VQQCAPIMGR
									VMDIAR
									YINALLEPVR
D0NRS2	41.428,6	1	1	0.02661	0.02	0.01	2.116	Chaperone (Phytophthora infestans)	IDELVLFNR
SPOT 5
Locus	Molecular Weight (Da)	Sequence Count	Spectrum Count	NSAF	Coverage	Protein FDR	Protein Score	Description	Peptide Sequence
D0NY26	88.549,6	43	89	0.50415	0.27	0.01	191.649	Aconitate hydratase (Phytophthora infestans)	VVIGDENYGEGSSR
									FGMGFWKPGSG
									MGAEIGATCSTFPYTER
									TAVPTTIHCDH
									VAMQDATAQMA
									GHLDNISNNL
									VAMQDATAQMAVLQ
									VLQFISSGLPK
									FGM(+15.994900)GFWKPGSGIIHQ
									FGMGFWKPGSGIIHQ
									FGM(+15.994900)GFWKPGSG
									AVLQFISSGLPK
									VNVDPK
									GHLDNISNN
									FLSSAGAK
									TFANPADYDK
									VM(+15.994900)AGMAWELK
									LSVLDPK
									IDQTYEK
									VAM(+15.994900)QDATAQMAVLQFISSGLPK
									VAM(+15.994900)QDATAQM(+15.994900)AVLQFISSGLPK
									KQGMLPLTFANPADYDK
									GSPTIDQTYEK
									CTTDHISMAGPWLK
									NSIFTSYNR
									VAMQDATAQMAVLQFISSGLPK
									VAMQDATAQM(+15.994900)AVLQFISSGLPK
									VADILTVK
									EHAALEPR
									QGM(+15.994900)LPLTFANPADYDK
									KQGM(+15.994900)LPLTFANPADYDK
									CTTDHISM(+15.994900)AGPWLK
									LSGWTSPK
									QGMLPLTFANPADYDK
									QGMLPLTFANPADYDKITGNDK
									GSPTIDQTYEKM(+15.994900)EK
									TAVPTTIHCDHLITAEK
									GETYLK
									IHETNLKK
									IHETNLK
									QGM(+15.994900)LPLTFANPADYDKITGNDK
									VPVPLSVLDPK
									GHLDNISNNLLIGAENAETGETNSVQ
D0NU10	84.840,4	4	4	0.02441	0.04	0.01	6.909	Tyrosyl-tRNA synthetase (Phytophthora infestans)	YINALLEPVR
									FGGDLK
									VMDIAR
									YLNEILEPVR
D0MRA1	27.462,9	1	2	0.02679	0.03	0.01	3.755	Uncharacterized protein	VNVDPK
D0N9U7	81.950,7	1	1	0.00642	0.02	0.01	2.466	Methionyl-tRNA synthetase (Phytophthora infestans)	DVYFLTGTDEHGQK
SPOT 6
Locus	Molecular Weight (Da)	Sequence Count	Spectrum Count	NSAF	Coverage	Protein FDR	Protein Score	Description	Peptide Sequence
D0NY26	88.549,6	38	79	0.69663	0.26	0.01	164.533	Aconitate hydratase (Phytophthora infestans)	GHLDNISNN
									FGMGFWKPGSG
									TAVPTTIHCDH
									TFANPADYDK
									FGMGFWKPGSGIIHQ
									FGM(+15.994900)GFWKPGSGIIHQ
									GHLDNISNNLLIGAENAETGETN
									MGAEIGATCSTFPYTER
									VNVDPK
									VVIGDENYGEGSSR
									VAMQDATAQMA
									VMAGM(+15.994900)AWELK
									SIFTSYNR
									VLQFISSGLPK
									IDQTYEK
									AVLQFISSGLPK
									FGM(+15.994900)GFWKPGSG
									FGMGFWK
									FLSSAGAK
									VAM(+15.994900)QDATAQM(+15.994900)AVLQFISSGLPK
									VAMQDATAQMAVLQFISSGLPK
									VAM(+15.994900)QDATAQMAVLQFISSGLPK
									KQGMLPLTFANPADYDK
									CTTDHISMAGPWLK
									CTTDHISM(+15.994900)AGPWLK
									QGM(+15.994900)LPLTFANPADYDK
									VAMQDATAQM(+15.994900)AVLQFISSGLPK
									QGMLPLTFANPADYDK
									KQGM(+15.994900)LPLTFANPADYDK
									GSPTIDQTYEKM(+15.994900)EK
									TAVPTTIHCDHLITAEK
									NSIFTSYNR
									VADILTVK
									GSPTIDQTYEK
									IHETNLK
									EHAALEPR
									LSGWTSPK
									IHETNLKK
D0MRA1	27.462,9	1	2	0.05308	0.03	0.01	3.863	Uncharacterized protein	VNVDPK
D0NQ85	84.188,6	1	1	0.00942	0.01	0.01	2.052	Phosphate acetyltransferase (Phytophthora infestans)	HIVLTEGEDIR
D0NQ84	83.059,3	1	1	0.00827	0.01	0.01	2.052	Phosphate acetyltransferase (Phytophthora infestans)	HIVLTEGEDIR
SPOT 7
Locus	Molecular Weight (Da)	Sequence Count	Spectrum Count	NSAF	Coverage	Protein FDR	Protein Score	Description	Peptide Sequence
D0NHM8	63.213,7	58	148	0.62417	0.34	0.01	293.798	Chaperonin CPN60-1 (Phytophthora infestans)	TQSCEMENPYILLVEK
									TLYNELEVVEGMK
									TLYNELEVVEGM(+15.994900)K
									SVAAGMNPTDLR
									VGGASEVEVGEKK
									SVAAGM(+15.994900)NPTDLR
									GFISPYFVTDNK
									TQSCEM(+15.994900)ENPYILLVEK
									AIFSEGCK
									AAGDGTTSATVLTR
									EDVESEALAALVINK
									TNDAAGDGTTSATVLTR
									VAQVATISAN
									TGLVDASSVASLM
									TGLVDASSVASLM(+15.994900)
									TGLVDASSVASL
									TGLVDASSVASLMMTAE
									TGLVDASSVASLMMTAEA
									TGLVDASSVASLM(+15.994900)MTAEA
									ALAALVINK
									IIAEDVESEALAALVINK
									GFISPY
									TGLVDASSVASLMM
									TLYNELEVVE
									AALVINK
									LIIAEDVESEALAALVINK
									LISDAMER
									ISPYFVTDNK
									GFISPYFVTD
									PYILLVEK
									EDLGHR
									VVEGMK
									GTTSATVLTR
									YILLVEK
									GFGDNRK
									GFGDNR
									TGLVDASSVAS
									VVEGM(+15.994900)KFDR
									ALLWASR
									PGFGDNRK
									TLYNELEVVEGM(+15.994900)KFDR
									APGFGDNRK
									VGGASEVEVGEKKDR
									VGGASEVEVGEK
									SVAAGMNPTDLRR
									EGVITVQDGK
									DRVVDALNATR
									VVDALNATR
									TLYNELEVVEGMKFDR
									TQSCEM(+15.994900)ENPYILLVEKK
									SVAAGM(+15.994900)NPTDLRR
									LSGGVAVIK
									APGFGDNR
									LAALVINK
									MENPYILLVEK
									LLWASR
									FGVEGR
									IRGGVK
D0N4T6	80.294,4	12	22	0.07846	0.13	0.01	44.367	Heat shock protein 90 (Phytophthora infestans)	GVVDSEDLPLNISR
									TMEINPLHPIIK
									APFDMFEGGAK
									ACLFTPK
									HFSVEGQLEFK
									RAPFDMFEGGAK
									KTM(+15.994900)EINPLHPIIK
									KPEDVTHEEYASFYK
									TM(+15.994900)EINPLHPIIK
									LGIHEDSTNR
									KLICATK
									EVLDDKVEK
D0MWJ6	531.355,4	1	6	0.00321	0	0.01	10.038	Dynein heavy chain (Phytophthora infestans)	FGVGER
SPOT 8
Locus	Molecular Weight (Da)	Sequence Count	Spectrum Count	NSAF	Coverage	Protein FDR	Protein Score	Description	Peptide Sequence
D0NHM8	63.213,7	55	177	0.56926	0.35	0.01	359.499	Chaperonin CPN60-1 (Phytophthora infestans)	TLYNELEVVEGMK
									TQSCEM(+15.994900)ENPYILLVEK
									SVAAGMNPTDLR
									AIFSEGCK
									TLYNELEVVEGM(+15.994900)KFDR
									SVAAGM(+15.994900)NPTDLR
									APGFGDNRK
									SVAAGMNPTDLRR
									TGLVDASSVASLMMTAEA
									TGLVDASSVASLMMTAE
									AAGDGTTSATVLTR
									TNDAAGDGTTSATVLTR
									EDVESEALAALVINK
									GFISPYFVTD
									TGLVDASSVASL
									ALAALVINK
									TGLVDASSVASLM(+15.994900)
									TGLVDASSVASLMM
									VAQVATISAN
									DAAGDGTTSATVLTR
									TLYNELEVVEGM
									TGLVDASSVASLM(+15.994900)MTAEA
									IIAEDVESEALAALVINK
									TLYNELEVVE
									TGLVDASSVASLM
									AALVINK
									GFISPY
									LISDAMER
									TGLVDASSVASLMMT
									GTTSATVLTR
									GFISPYFVT
									GMNPTDLR
									GFGDNRK
									PYILLVEK
									LIIAEDVESEALAALVINK
									VTVTKDDTL
									TQSCEMENPYILLVEK
									TLYNELEVVEGM(+15.994900)K
									GFISPYFVTDNK
									EGVITVQDGK
									VGGASEVEVGEKKDR
									DRVVDALNATR
									VGGASEVEVGEK
									APGFGDNR
									VGKEGVITVQDGK
									VVDALNATR
									VGGASEVEVGEKK
									SVAAGM(+15.994900)NPTDLRR
									TLYNELEVVEGMKFDR
									LSGGVAVIK
									TQSCEM(+15.994900)ENPYILLVEKK
									FGVEGR
									VVEGM(+15.994900)KFDR
									YILLVEK
									IRGGVK
D0N4T6	80.294,4	9	11	0.02992	0.12	0.01	19.873	Heat shock protein 90 (Phytophthora infestans)	GVVDSEDLPLNISR
									RAPFDMFEGGAK
									ACLFTPK
									HFSVEGQLEFK
									TMEINPLHPIIK
									LICATK
									KPEDVTHEEYASFYK
									LGIHEDSTNR
									EVLDDKVEK
D0NGJ2	72.079,6	4	4	0.01158	0.08	0.01	8.961	Heat shock 70 kDa protein (Phytophthora infestans)	LSQADIDR
									SQVHEVVLVGGSTR
									DAGAIAGLNVLR
									ATAGDTHLGGEDFDNR
D0MWJ6	531.355,4	1	5	0.00204	0	0.01	8.623	Dynein heavy chain (Phytophthora infestans)	FGVGER
D0NGJ5	71.423,3	3	3	0.00882	0.05	0.01	5.048	Heat shock 70 kDa protein (Phytophthora infestans)	MVAEAEK
									DAGAIAGLNVLR
									ATAGDTHLGGEDFDNR
D0NGJ7	71.598,4	3	3	0.00768	0.05	0.01	5.048	Heat shock 70 kDa protein (Phytophthora infestans)	ATAGDTHLGGEDFDNR
									DAGAIAGLNVLR
									MVAEAEK
D0P1P1	29.124,7	1	3	0.02157	0.05	0.01	4.615	Uncharacterized protein	SSITISM(+15.994900)YNQNDQK
D0NGK0	71.703,6	2	2	0.00511	0.04	0.01	3.968	Heat shock protein 70 (Phytophthora infestans)	DAGAIAGLNVLR
									ATAGDTHLGGEDFDNR
D0MWX8	43.822,3	2	2	0.00975	0.05	0.01	3.49	cAMP-dependent protein kinase regulatory subunit (Phytophthora infestans)	VPLLESLSEYER
									LTVADALK
D0N5I8	32.962,1	1	1	0.00554	0.04	0.01	2.318	Hsp70-like protein (Phytophthora infestans)	DAGAIAGLNVLR
SPOT 9
Locus	Molecular Weight (Da)	Sequence Count	Spectrum Count	NSAF	Coverage	Protein FDR	Protein Score	Description	Peptide Sequence
D0NSJ5	68.054,1	5	7	0.15183	0.08	0.01	12.61	Heat shock 70 kDa protein (Phytophthora infestans)	SQVFSTAADSQTQVGIK
									ETSIDLSGDNLAMQR
									IGEAVYK
									VLQGER
									IAGLDVLR
D0NME8	22.818,8	1	3	0.20391	0.03	0.01	4.542	Uncharacterized protein	TSEDLQK
D0MVA0	48.070,7	1	1	0.03149	0.02	0.01	2.062	Carboxypeptidase (Phytophthora infestans)	RNPYDIR
SPOT 10
Locus	Molecular Weight (Da)	Sequence Count	Spectrum Count	NSAF	Coverage	Protein FDR	Protein Score	Description	Peptide Sequence
D0NE49	53.208	21	44	0.13327	0.28	0.01	82.972	6-phosphogluconate dehydrogenase (Phytophthora infestans)	NMASHGFK
									ALNMASHGFK
									ITASLDAR
									MVHNGIEYGDMQ
									CAAQVDDGACTTYLGPIGSGNYVK
									SIAAPTITASLDAR
									DFFGGHTYER
									ICSYAQGLNLIR
									WTVQEAAER
									QQLIDDVR
									LPANLTQAQR
									VSVCNR
									QALYASK
									GSLNYYDTFR
									LIAEAYDILK
									FSGSLNYYDTFR
									FALNMASHGFK
									GQNFALNMASHGFK
									ALNM(+15.994900)ASHGFK
									NYYDTFR
									LNYYDTFR
D0N337	52.702,4	16	37	0.11138	0.11	0.01	78.826	D-lactate dehydrogenase (Phytophthora infestans)	ASGTTTVR
									LTAVMADGR
									TAVM(+15.994900)ADGR
									LLIGSEGTLG
									VMQMGIPVAR
									M(+15.994900)ELM(+15.994900)DENAVEAINK
									MELM(+15.994900)DENAVEAINK
									M(+15.994900)ELMDENAVEAINK
									MELMDENAVEAINK
									VQAGVTR
									LMDENAVEAINK
									QMGIPVAR
									NASGTTTVR
									KSSAGYDLTR
									SSAGYDLTR
									NIMNPGK
D0N339	52.502,6	13	27	0.08195	0.13	0.01	64.046	D-lactate dehydrogenase (Phytophthora infestans)	M(+15.994900)ELM(+15.994900)DENAVEAINK
									MELM(+15.994900)DENAVEAINK
									M(+15.994900)ELMDENAVEAINK
									MELMDENAVEAINK
									ATGLFFPVDPGANAS
									ATGLFFPVDPGANA
									VQAGVTR
									ATGLFFPVDPGAN
									ATGLFFPVD
									LMDENAVEAINK
									QMGIPVAR
									ALTAVMADGR
									NASGTTTVR
D0N6F5	57.737,1	22	29	0.08292	0.39	0.01	59.688	Vacuolar proton pump subunit B (Phytophthora infestans)	KHLDTYY
									EEVPGRR
									DDHSAVSNQLYASYATGK
									LALTTAEYLAYER
									TISGVNGPLVILENVK
									EMIQTGISAIDVMNSIAR
									NDFEESGSMQK
									AVVQVFEGTDGIDNR
									TALFMNLANDPTIER
									MAISEEMLGR
									TALFM(+15.994900)NLANDPTIER
									KHLDTYYAR
									GYPGYMYTDLSTLYER
									M(+15.994900)AISEEMLGR
									DYYVEPR
									SAIGEGMTR
									SAIGEGM(+15.994900)TR
									AVVGEEALSLEDHLYLK
									NDFEESGSM(+15.994900)QK
									DVQAMK
									FIAQGPYQSR
									QIFPPINVLPSLSR
D0N338	46.428,3	4	14	0.04856	0.06	0.01	27.193	D-lactate dehydrogenase (Phytophthora infestans)	KSSAGYDLTR
									SSAGYDLTR
									TNVLSLTAVMADGR
									DAIDTCTTVM(+15.994900)QVGVPVAR
D0N577	50.542,3	6	6	0.01883	0.18	0.01	14.137	ATP synthase subunit beta (Phytophthora infestans)	IPSAVGYQPTLATDLGALQER
									VVDLLAPYAK
									FMSQPLHVAEVFTGK
									IGLFGGAGVGK
									IVLEVAQHLGENTVR
									VGLTGLTVAEYFR
D0MYA4	49.086	6	8	0.02009	0.14	0.01	13.575	Enolase (Phytophthora infestans)	DVQIVGDDLTVTNPTR
									LAMQEFMILPVGAK
									ACNALLLK
									YNLDFK
									YNQLLR
									VKNVNEIIAPALIGK
D0MYA3	49.056	6	8	0.0261	0.14	0.01	13.575	Enolase (Phytophthora infestans)	DVQIVGDDLTVTNPTR
									LAMQEFMILPVGAK
									ACNALLLK
									YNLDFK
									YNQLLR
									VKNVNEIIAPALIGK
D0NW28	56.08	2	5	0.01446	0.03	0.01	9.652	Glycerol kinase 1 (Phytophthora infestans)	CLNIPK
									AAGLAVGFWK
D0NEK2	52.433,4	5	5	0.01543	0.13	0.01	9.424	Adenosylhomocysteinase (Phytophthora infestans)	DGSAAVFAWK
									VADISLADFGR
									WCSCNIFSTQDHAAAAIAR
									GVSEETTTGVHR
									ATDVMLAGK
D0N8U4	16.495,9	2	6	0.06129	0.07	0.01	5.988	Uncharacterized protein	MTVSM(+15.994900)TYPVR
									M(+15.994900)TVSM(+15.994900)TYPVR
D0MVU6	55.191,4	2	3	0.0089	0.03	0.01	5.6	D-2-hydroxyglutarate dehydrogenase (Phytophthora infestans)	VSILTPPR
									GILNPYK
D0NEM3	36.979,5	3	3	0.01021	0.12	0.01	5.355	4-hydroxyphenylpyruvate dioxygenase (Phytophthora infestans)	LVFTAPYALETEK
									SQIQTYLEQNVGAGLQHM(+15.994900)ALK
									HGLAVR
D0NIE1	45.926	3	3	0.01063	0.01	0.01	5.355	4-hydroxyphenylpyruvate dioxygenase (Phytophthora infestans)	LVFTAPYALETEK
									SQIQTYLEQNVGAGLQHM(+15.994900)ALK
									HGLAVR
D0NHM8	63.213,7	3	3	0.00744	0.05	0.01	5.24	Chaperonin CPN60-1 (Phytophthora infestans)	GFISPYFVTDNK
									VVDALNATR
									EGVITVQDGK
D0NNU8	48.792,9	2	3	0.00748	0.03	0.01	4.472	Enolase (Phytophthora infestans)	ACNALLLK
									YNQLLR
D0MVU7	50.386,5	1	2	0.00497	0.02	0.01	4.068	D-2-hydroxyglutarate dehydrogenase (Phytophthora infestans)	VSILTPPR
D0NIE3	18.963,6	2	2	0.01303	0.11	0.01	3.545	4-hydroxyphenylpyruvate dioxygenase (Phytophthora infestans)	LVFTAPYALETEK
									HGLAVR
D0MX43	34.887,6	1	2	0.00946	0.02	0.01	2.531	Uncharacterized protein	AM(+15.994900)LEPLR
D0NWZ2	115.481,5	1	1	0.0014	0.01	0.01	2.085	Phosphoglucomutase (Phytophthora infestans)	LSGTGVAGATIR
SPOT 11
Locus	Molecular Weight (Da)	Sequence Count	Spectrum Count	NSAF	Coverage	Protein FDR	Protein Score	Description	Peptide Sequence
D0N6F5	57.737,1	45	111	0.346	0.5	0.01	248.97	Vacuolar proton pump subunit B (Phytophthora infestans)	SAIGEGMTR
									EEVPGRR
									TDMSSYADALR
									TALFMNLAND
									AVVQVFEGTD
									AVVGEEALSLEDH
									IPLFSAAGLPHNE
									AEYLAYER
									DDHSAVSNQLYASYATGK
									EMIQTGISAIDVMNSIAR
									LANDPTIER
									IVFGAMGVNMETAR
									FIAQGPYQ
									ISAIDVMNSIAR
									TISGVNGPLVILENVK
									LTGYITEGQIYVDR
									AVVGEEALSLEDHLY
									EM(+15.994900)IQTGISAIDVMNSIAR
									TALFMNLANDPTIER
									NDFEESGSM(+15.994900)QK
									RGYPGYMYTDLSTLYER
									LTTAEYLAYER
									TALFM(+15.994900)NLANDPTIER
									EMIQTGISAIDVM(+15.994900)NSIAR
									RGYPGYM(+15.994900)YTDLSTLYER
									LALTTAEYLAYER
									NDFEESGSMQK
									AVVQVFEGTDGIDNR
									GYPGYM(+15.994900)YTDLSTLYER
									GYPGYMYTDLSTLYER
									AVVGEEALSLEDHLYLK
									KHLDTYYAR
									MAISEEMLGR
									FIAQGPYQSR
									DYYVEPR
									DYPKEM(+15.994900)IQTGISAIDVM(+15.994900)NSIAR
									MAISEEM(+15.994900)LGR
									QIFPPINVLPSLSR
									EM(+15.994900)IQTGISAIDVM(+15.994900)NSIAR
									DVQAMK
									DYPKEM(+15.994900)IQTGISAIDVMNSIAR
									SAIGEGM(+15.994900)TR
									M(+15.994900)AISEEMLGR
									HLDTYYAR
									M(+15.994900)AISEEM(+15.994900)LGR
D0N337	52.702,4	10	28	0.09189	0.11	0.01	64.179	D-lactate dehydrogenase (Phytophthora infestans)	NIMNPGK
									VQAGVTR
									TAVM(+15.994900)ADGR
									SSAGYDLTR
									KSSAGYDLTR
									NASGTTTVR
									M(+15.994900)ELM(+15.994900)DENAVEAINK
									MELM(+15.994900)DENAVEAINK
									M(+15.994900)ELMDENAVEAINK
									MELMDENAVEAINK
D0N339	52.502,6	10	23	0.0761	0.11	0.01	55.492	D-lactate dehydrogenase (Phytophthora infestans)	VQAGVTR
									ATGLFFPVDPGAN
									ATGLFFPVD
									ATGLFFPVDPGANA
									TAVM(+15.994900)ADGR
									NASGTTTVR
									M(+15.994900)ELM(+15.994900)DENAVEAINK
									MELM(+15.994900)DENAVEAINK
									M(+15.994900)ELMDENAVEAINK
									MELMDENAVEAINK
D0NE49	53.208	8	16	0.05283	0.16	0.01	30.743	6-phosphogluconate dehydrogenase (Phytophthora infestans)	DFFGGHTYER
									ICSYAQGLNLIR
									SIAAPTITASLDAR
									WTVQEAAER
									LPANLTQAQR
									QQLIDDVR
									QALYASK
									VSVCNR
D0MYA4	49.086	8	13	0.04623	0.12	0.01	26.276	Enolase (Phytophthora infestans)	ACNALLLK
									YNQLLR
									DVQIVGDDLTVTNPTR
									VGKDVQIVGDDLTVTNPTR
									LAMQEFM(+15.994900)ILPVGAK
									LAMQEFMILPVGAK
									LAM(+15.994900)QEFMILPVGAK
									YNLDFK
D0MYA3	49.056	8	13	0.03701	0.12	0.01	26.276	Enolase (Phytophthora infestans)	ACNALLLK
									YNQLLR
									DVQIVGDDLTVTNPTR
									VGKDVQIVGDDLTVTNPTR
									LAMQEFM(+15.994900)ILPVGAK
									LAMQEFMILPVGAK
									LAM(+15.994900)QEFMILPVGAK
									YNLDFK
D0N338	46.428,3	4	13	0.04916	0.06	0.01	24.828	D-lactate dehydrogenase (Phytophthora infestans)	TAVM(+15.994900)ADGR
									SSAGYDLTR
									KSSAGYDLTR
									TNVLSLTAVMADGR
D0NEK2	52.433,4	7	7	0.02355	0.17	0.01	14.364	Adenosylhomocysteinase (Phytophthora infestans)	DGSAAVFAWK
									GVSEETTTGVHR
									VADISLADFGR
									WCSCNIFSTQDHAAAAIAR
									ATDVMLAGK
									SKFDNLYGCR
									HSLPDGIMR
D0N4T6	80.294,4	2	2	0.00457	0.04	0.01	4.129	Heat shock protein 90 (Phytophthora infestans)	KPEDVTHEEYASFYK
									GVVDSEDLPLNISR
D0NNU8	48.792,9	2	3	0.00848	0.03	0.01	4.072	Enolase (Phytophthora infestans)	ACNALLLK
									YNQLLR
D0N577	50.542,3	1	1	0.00342	0.02	0.01	2.511	ATP synthase subunit beta (Phytophthora infestans)	IGLFGGAGVGK
SPOT 12
Locus	Molecular Weight (Da)	Sequence Count	Spectrum Count	NSAF	Coverage	Protein FDR	Protein Score	Description	Peptide Sequence
D0N755	47.833,1	36	94	0.32335	0.43	0.01	188.754	Isocitrate dehydrogenase [NADP] (Phytophthora infestans)	LIDDM(+15.994900)VAQALK
									EPIVISNVPR
									TVEAGHMTK
									NILNGTVFR
									TVEAGHM(+15.994900)TK
									CATITPDEQRVEEFK
									KPIVVGR
									GLMTSVLVAPDGK
									IVELDGDEMTR
									TSVLVAPDGK
									LAMYNTDESIYGFAK
									TSTNPIASIY
									IEYFDLGLPHR
									FKDIFEEVYQ
									YNTDESIYGFAK
									SVLVAPDGK
									REPIVISNVPR
									PIVELDGDEMTR
									MYNTDESIYGFAK
									AMYNTDESIYGFAK
									VLVAPDGK
									FKDIFEE
									GKLDGNQE
									GKLDGNQELID
									NTDESIYGFAK
									SIYAWTR
									GTVFREPIVISNVPR
									TSTNPIASIYAWTR
									SDGGFVWACK
									HAFGDQYK
									CATITPDEQR
									NILNGTVFREPIVISNVPR
									TVEAEAAHGTVTR
									LIDDMVAQALK
									LVPGWK
									VFREPIVISNVPR
D0NBK1	25.167	10	20	0.12139	0.34	0.01	40.269	Phosphoglycerate kinase (Phytophthora infestans)	IQLIMNMLDK
									IIGGGDTATCCVK
									LLDKELVYFAK
									PFVSILGGAK
									VGVDLPIK
									VSHVSTGGGASLELLEGK
									ELVYFAK
									ALDAPQRPFVSILGGAK
									IQLIM(+15.994900)NM(+15.994900)LDK
									FNTEDKVSHVSTGGGASLELLEGK
D0MY93	45.099,7	4	7	0.0249	0.08	0.01	18.004	2-amino-3-ketobutyrate coenzyme A ligase (Phytophthora infestans)	SRPYLFSN
									DHPIAPVMLGDAR
									DHPIAPVM(+15.994900)LGDAR
									FICGTQDIHK
D0P034	47.51	2	12	0.03247	0.03	0.01	17.824	Isocitrate dehydrogenase [NADP] (Phytophthora infestans)	HAFGDQYK
									LVPGWK
D0NW82	119.305,9	1	3	0.00405	0.01	0.01	4.065	Uncharacterized protein	KCRALSCGK
D0MR97	43.562,1	1	2	0.0072	0.02	0.01	2.512	4-aminobutyrate aminotransferase (Phytophthora infestans)	YPILDVR
D0N5Q5	45.643,3	1	1	0.00346	0.03	0.01	2.523	Tryptophan synthase (Phytophthora infestans)	INNALGQAVLAK
D0N1N0	49.523,6	2	2	0.00675	0.01	0.01	2.357	Trimethyllysine dioxygenase (Phytophthora infestans)	TEYESR
									ALIGCYIGR
D0MSY9	45.400,1	1	1	0.00343	0.02	0.01	2.128	Phosphoglycerate kinase (Phytophthora infestans)	AFGTAHR
SPOT 13
Locus	Molecular Weight (Da)	Sequence Count	Spectrum Count	NSAF	Coverage	Protein FDR	Protein Score	Description	Peptide Sequence
D0N755	47.833,1	33	97	0.67953	0.44	0.01	183.697	Isocitrate dehydrogenase [NADP] (Phytophthora infestans)	LIDDMVAQALK
									TVEAGHMTK
									SDGGFVWACK
									CATITPDEQRVEEFK
									KPIVVGR
									TVEAGHM(+15.994900)TK
									TSTNPIASIY
									FKDIFEEVY
									IVELDGDEMTR
									VLVAPDGK
									IEYFDLGLPHR
									FKDIFEEVYQ
									SVLVAPDGK
									SIYAWTR
									GLMTSVLVAPDGK
									FKDIFEE
									TSVLVAPDGK
									PIVELDGDEMTR
									LAMYNTDESIYGFAK
									SIYGFAK
									YIHPYLD
									NTDESIYGFAK
									ESIYGFAK
									TSTNPIASIYAWTR
									NILNGTVFREPIVISNVPR
									CATITPDEQR
									HAFGDQYK
									TVEAEAAHGTVTR
									EPIVISNVPR
									NILNGTVFR
									LIDDM(+15.994900)VAQALK
									LVPGWK
									VIWSQIK
D0P034	47.51	3	14	0.09924	0.05	0.01	19.705	Isocitrate dehydrogenase [NADP] (Phytophthora infestans)	HAFGDQYK
									HNVGIK
									LVPGWK
D0MY93	45.099,7	3	3	0.02173	0.06	0.01	8.244	2-amino-3-ketobutyrate coenzyme A ligase (Phytophthora infestans)	DHPIAPVMLGDAR
									FICGTQDIHK
									DHPIAPVM(+15.994900)LGDAR
D0NBK1	25.167	2	2	0.02472	0.01	0.01	5.275	Phosphoglycerate kinase (Phytophthora infestans)	VSHVSTGGGASLELLEGK
									ELVYFAK
D0N1N0	49.523,6	2	2	0.01375	0.03	0.01	2.689	Trimethyllysine dioxygenase (Phytophthora infestans)	TEYESR
									ALIGCYIGR
SPOT 14
Locus	Molecular Weight (Da)	Sequence Count	Spectrum Count	NSAF	Coverage	Protein FDR	Protein Score	Description	Peptide Sequence
D0MXY7	35.185,4	5	5	0.37936	0.23	0.01	10.346	Serine/threonine-protein phosphatase (Phytophthora infestans)	EILVDESNVQR
									IFEAAPQDAR
									GAGYLFGGDVVEK
									IFCVHGGLSPSINTLDQIR
									IDAPVTICGDIHGQFYDLK
D0NYZ7	39.236,1	4	6	0.39056	0.06	0.01	9.498	Pyruvate dehydrogenase E1 component subunit beta (Phytophthora infestans)	AAWYGSVPGLK
									AFDYLDAPMER
									YGSVPGLK
									AWYGSVPGLK
SPOT 15
Locus	Molecular Weight (Da)	Sequence Count	Spectrum Count	NSAF	Coverage	Protein FDR	Protein Score	Description	Peptide Sequence
D0MUE8	30.907,7	11	36	0.74824	0.26	0.01	72.538	40S ribosomal protein SA (Phytophthora infestans)	LLLITDPR
									EEDIKM(+15.994900)M(+15.994900)LAAQVHIGTR
									ESSFVNVPVIAFCDSDSPLQFVDVAIPANNK
									FTNQITK
									MM(+15.994900)LAAQVHIGTR
									M(+15.994900)ADYIWR
									MADYIWR
									M(+15.994900)MLAAQVHIGTR
									M(+15.994900)M(+15.994900)LAAQVHIGTR
									MMLAAQVHIGTR
									FTPGTFTNQITK
D0MQU5	40.502,4	4	7	0.11158	0.08	0.01	11.031	2-oxoisovalerate dehydrogenase subunit beta (Phytophthora infestans)	CFLSLEAPIQR
									LVISHEAPK
									GLLLASIR
									NFEAIKK
D0NWT1	37.148,4	2	5	0.08858	0.08	0.01	10.969	Spermine synthase (Phytophthora infestans)	LEVHYTDAHAFLK
									TVYIGGGGEFATAR
D0NGC5	12.847	1	1	0.0516	0.06	0.01	2.073	Secreted RxLR effector peptide protein (Phytophthora infestans)	TDAQVPR
SPOT 16
Locus	Molecular Weight (Da)	Sequence Count	Spectrum Count	NSAF	Coverage	Protein FDR	Protein Score	Description	Peptide Sequence
D0N3B2	36.693,9	10	16	0.14629	0.16	0.01	24.121	Transaldolase (Phytophthora infestans)	YVSTEVDAR
									SVNFGLEILK
									PGYVSTEVDAR
									IVM(+15.994900)GASFR
									IVMGASFR
									TLISPFVGR
									ILDWHK
									TIVMGASFR
									TIVM(+15.994900)GASFR
									EASQLDQLK
D0MT70	36.579,8	6	6	0.05744	0.21	0.01	12.602	Serine/threonine-protein phosphatase (Phytophthora infestans)	FIQFDPAPR
									VFCM(+15.994900)HGGLSPSIDTLDHAR
									GVVTIFSAPNYCYR
									GAGYTFGQDITEQFKR
									VFCMHGGLSPSIDTLDHAR
									ALDAQIDR
D0NSJ0	36.697,6	3	5	0.04478	0.06	0.01	7.393	WD domain-containing protein (Phytophthora infestans)	LLTAGHEK
									GHHGPVR
									VVVLSDR
D0MUQ5	36.387,1	1	1	0.00917	0.04	0.01	3.283	Fructose 1,6 bisphosphatase (Phytophthora infestans)	KLDVLANDIFINSLK
D0N337	52.702,4	1	1	0.00621	0.02	0.01	2.408	D-lactate dehydrogenase (Phytophthora infestans)	SSAGYDLTR
D0N338	46.428,3	1	1	0.0054	0.02	0.01	2.408	D-lactate dehydrogenase (Phytophthora infestans)	SSAGYDLTR
SPOT 17
Locus	Molecular Weight (Da)	Sequence Count	Spectrum Count	NSAF	Coverage	Protein FDR	Protein Score	Description	Peptide Sequence
D0MX78	43.294,6	4	9	1	0.04	0.01	25.961	Fructose-bisphosphate aldolase (Phytophthora infestans)	VNVTSSSTANAALQAAR
									SSSTANAALQAAR
									STANAALQAAR
									YAQEHNFAIPAVNVTSSSTANAALQAAR
SPOT 18
Locus	Molecular Weight (Da)	Sequence Count	Spectrum Count	NSAF	Coverage	Protein FDR	Protein Score	Description	Peptide Sequence
D0MX78	43.294,6	43	110	0.41737	0.26	0.01	246.075	Fructose-bisphosphate aldolase (Phytophthora infestans)	VNVTSSSTANAALQAAR
									YAQEHNFAIPAVNVTSSSTAN
									SSTANAALQAAR
									SSSTANAALQAAR
									FAIPAVNVTSSSTANAALQAAR
									GVPVILHSDHCAK
									VTSSSTANAALQAAR
									YAQEHNFAIPAVN
									YAQEHNFAIPAVNVTS
									TIAAAFGNVHGVYKPGNVK
									VHGVYKPGNVK
									IAAAFGNVHGVYKPGNVK
									LHPEILGDF
									LHPEILGD
									GNVHGVYKPGNVK
									FTIAAAFGNVHGVYKPGNVK
									KMNIDTDTQWAYWNGLR
									YAQEHNFAIPAVNVTSSSTA
									FGNVHGVYKPGNVK
									AAAFGNVHGVYKPGNVK
									STANAALQAAR
									TANAALQAAR
									KDYLQGQIGN
									AIPAVNVTSSSTANAALQAAR
									AFGNVHGVYKPGNVK
									AAFGNVHGVYKPGNVK
									YAQEHNFAIPA
									YAQEHNFAIPAVNVTSS
									HGVYKPGNVK
									GVYKPGNVK
									YAQEHNFAIPAVNVT
									NAALQAAR
									LHPEILG
									YAQEHNFAIPAVNVTSSST
									KDYLQGQ
									ANAALQAAR
									AALQAAR
									YAQEHNFAIPAVNVTSSSTANAALQAAR
									M(+15.994900)NIDTDTQWAYWNGLR
									M(+15.994900)NIDTDTQWAYWNGLRK
									MNIDTDTQWAYWNGLR
									LHPEILGDFQK
									MNIDTDTQWAYWNGLRK
D0MX79	39.521,8	33	82	0.33894	0.03	0.01	169.458	Fructose-bisphosphate aldolase (Phytophthora infestans)	GVPVILHSDHCAK
									KLLPWYDGM
									YAQEHNFAIPAVN
									YAQEHNFAIPAVNVTS
									TIAAAFGNVHGVYKPGNVK
									VHGVYKPGNVK
									IAAAFGNVHGVYKPGNVK
									LHPEILGDF
									LHPEILGD
									GNVHGVYKPGNVK
									FTIAAAFGNVHGVYKPGNVK
									KMNIDTDTQWAYWNGLR
									FGNVHGVYKPGNVK
									KLLPWYD
									AAAFGNVHGVYKPGNVK
									KDYLQGQIGN
									AFGNVHGVYKPGNVK
									AAFGNVHGVYKPGNVK
									YAQEHNFAIPA
									YAQEHNFAIPAVNVTSS
									HGVYKPGNVK
									GVYKPGNVK
									YAQEHNFAIPAVNVT
									NAALQAAR
									LHPEILG
									YAQEHNFAIPAVNVTSSST
									KDYLQGQ
									AALQAAR
									M(+15.994900)NIDTDTQWAYWNGLR
									M(+15.994900)NIDTDTQWAYWNGLRK
									MNIDTDTQWAYWNGLR
									LHPEILGDFQK
									MNIDTDTQWAYWNGLRK
D0NRC1	36.366	5	10	0.04404	0.17	0.01	18.473	Malate dehydrogenase (Phytophthora infestans)	VLVVANPANTNCLIAM(+15.994900)ENAPSIPR
									YGVPEGLIYSFPVK
									VLVVANPANTNCLIAMENAPSIPR
									DADVAILVGGFPR
									NFSALTR
D0NNT7	36.652	5	6	0.02682	0.12	0.01	8.732	Glutamine synthetase (Phytophthora infestans)	MTPIANNTR
									GYFEDR
									IIVDAHYR
									TFSYGVANR
									AIFKDPFR
D0NNT6	25.113,3	4	5	0.02792	0.14	0.01	6.767	Glutamine synthetase (Phytophthora infestans)	MTPIANNTR
									GYFEDR
									IIVDAHYR
									TFSYGVANR
D0MUQ5	36.387,1	3	3	0.01333	0.09	0.01	6.564	Fructose 1,6 bisphosphatase (Phytophthora infestans)	KLDVLANDIFINSLK
									AFVDECK
									DILQPGSK
D0NWC6	59.012,8	2	2	0.0055	0.06	0.01	6.493	Malic enzyme (Phytophthora infestans)	IKPTALIGVCTIPK
									LNERPIIFALSNPTSK
D0NXF2	54.120,8	3	3	0.00925	0.06	0.01	4.781	Adenylosuccinate lyase (Phytophthora infestans)	GTTGTQASFLDLFEGDHEK
									EIEEPFEK
									ICSLAR
D0NRA1	43.491,2	2	2	0.00759	0.05	0.01	3.045	Branched-chain-amino-acid aminotransferase (Phytophthora infestans)	GDILPGITR
									LFRPDMNMK
D0N196	38.963,9	2	2	0.0082	0.04	0.01	2.994	3-isopropylmalate dehydrogenase (Phytophthora infestans)	NCLLGLR
									ANVLDCSR
D0NQF4	176.905,1	1	2	0.0019	0	0.01	2.88	Voltage-gated Ion Channel (VIC) Superfamily (Phytophthora infestans)	KVPLFV
D0P2E1	32.863,4	1	1	0.00503	0.04	0.01	2.524	Pirin (Phytophthora infestans)	GFETVTYVLPTSK
D0P2E0	32.829,4	1	1	0.00433	0.04	0.01	2.524	Pirin (Phytophthora infestans)	GFETVTYVLPTSK
D0NPS0	32.877,5	1	1	0.00433	0.04	0.01	2.524	Pirin (Phytophthora infestans)	GFETVTYVLPTSK
SPOT 19
Locus	Molecular Weight (Da)	Sequence Count	Spectrum Count	NSAF	Coverage	Protein FDR	Protein Score	Description	Peptide Sequence
D0NYS2	28.434	66	218	0.96226	0.82	0.01	425.094	14-3-3 protein epsilon (Phytophthora infestans)	QAFDDAIAELDTLSEESYK
									QASTIAMAELPPTHPIR
									AVANNHNVELTVEER
									DSLVFLAK
									LAEQAERYDEMVDHMK
									YDEM(+15.994900)VDHMK
									QASTIAM(+15.994900)AELPPTHPIR
									M(+15.994900)NVQDVE
									DNLTLWTSDQEPDNAD
									VFYYEILNSPDR
									DNLTLWTSDQEPDNADANQGDMNVQDVE
									DNLTLWTSDQEPDNADANQGDM(+15.994900)NVQDVE
									SVFYYEILNSPDR
									QAFDDAIAELDTLSEESYKDST
									YEILNSPDR
									DNLTLWTSDQEPDNADANQGD
									ILTIIENNLIPNSSSEEGK
									SEESYKDSTLIMQLLR
									LAEQAERYD
									QAFDDAIAELDTLSEESYKD
									M(+15.994900)AELPPTHPIR
									ILTIIENNLIPNSSSEEGKVFYYK
									YYEILNSPDR
									STLIM(+15.994900)QLLR
									NHNVELTVEER
									NNLIPNSSSEEGK
									HNVELTVEER
									LIPNSSSEEGKVFYYK
									TIIENNLIPNSSSEEGK
									TIAM(+15.994900)AELPPTHPIR
									TIAMAELPPTHPIR
									IIENNLIPNSSSEEGK
									FSVFYYEILNSPDR
									VISSIENKGD
									AELPPTHPIR
									RYDEMVDHMK
									VELTVEER
									LLSVAYK
									NVELTVEER
									VDDERKESSDK
									LIM(+15.994900)QLLR
									SSSEEGKVFYYK
									STLIMQLLR
									VISSIENKGDSER
									YLAEFQVDDER
									YDEMVDHMK
									YLAEFQVDDERKESSDK
									YDEM(+15.994900)VDHM(+15.994900)K
									M(+15.994900)DRDSLVFLAK
									YDEMVDHM(+15.994900)K
									YLAEFQVDDERK
									NLLSVAYK
									ACNLAK
									MKGDYHR
									DSTLIM(+15.994900)QLLR
									DSTLIMQLLR
									VISSIENK
									LAEQAERYDEMVDHM(+15.994900)K
									M(+15.994900)KGDYHR
									LAEQAERYDEM(+15.994900)VDHMK
									LAEQAER
									LAEQAERYDEM(+15.994900)VDHM(+15.994900)K
									MNVQDVE
									YLAEFQVDDERKESSD
									LGLALNFS
									QAFDDAIAELDTL
D0NPR2	28.115	4	4	0.01697	0.14	0.01	5.759	Proliferating cell nuclear antigen (Phytophthora infestans)	FSVSGDLGAGNITLK
									VSDFSLK
									AEGFEHYR
									FYLAPK
D0NYR3	44.052,6	1	1	0.00266	0.03	0.01	2.126	Nascent polypeptide-associated complex subunit alpha-like protein (Phytophthora infestans)	DIQLVMSQAGVSK
SPOT 20
Locus	Molecular Weight (Da)	Sequence Count	Spectrum Count	NSAF	Coverage	Protein FDR	Protein Score	Description	Peptide Sequence
D0N266	38.383,2	14	28	0.546	0.13	0.01	59.674	Arginase (Phytophthora infestans)	TMEMALDHLCGKK
									TMEM(+15.994900)ALDHLCGK
									TM(+15.994900)EMALDHLCGKK
									VRGGLTWR
									GQPLLGTDGGPDLLR
									LISSALGNR
									LGTDGGPDLLR
									GTDGGPDLLR
									TYGQPLLGTDGGPDLLR
									TMEMALDHLCGK
									TM(+15.994900)EM(+15.994900)ALDHLCGK
									TM(+15.994900)EM(+15.994900)ALDHLCGKK
									TMEM(+15.994900)ALDHLCGKK
									TM(+15.994900)EMALDHLCGK
D0P4Z6	17.688,9	10	22	0.48611	0.19	0.01	47.21	Arginase (Phytophthora infestans)	TM(+15.994900)EM(+15.994900)ALDHLCGKK
									TMEM(+15.994900)ALDHLCGKK
									TM(+15.994900)EMALDHLCGK
									TMEMALDHLCGKK
									LISSALGNR
									TMEMALDHLCGK
									TM(+15.994900)EM(+15.994900)ALDHLCGK
									TMEM(+15.994900)ALDHLCGK
									TM(+15.994900)EMALDHLCGKK
									VRGGLTWR
D0NWT1	37.148,4	11	19	0.39617	0.17	0.01	38.893	Spermine synthase (Phytophthora infestans)	TVYIGGGGEFATAR
									VITVDNPVFM(+15.994900)
									PRLEVHYTDAHAFLK
									VITVDNPVFM
									VITVDNPVF
									VLYTEEFYK
									LLAHPNPK
									TEEFYK
									YTDAHAFLK
									YVLYTEEFYK
									LEVHYTDAHAFLK
SPOT 21
Locus	Molecular Weight (Da)	Sequence Count	Spectrum Count	NSAF	Coverage	Protein FDR	Protein Score	Description	Peptide Sequence
D0N266	38.383,2	21	52	0.67562	0.17	0.01	115.704	Arginase (Phytophthora infestans)	VRGGLTWR
									GTDGGPDLLR
									GQPLLGTDGGPDLLR
									LGTDGGPDLLR
									IIGAPMTYGQPLLGTDGGPDLLR
									FCLVLGGDHT
									IIGAPM(+15.994900)TYGQPLLGTDGGPDLLR
									LISSALGNR
									FCLVLGGDHTIGAGSLA
									TYGQPLLGTDGGPDLLR
									SSALGNR
									LLGTDGGPDLLR
									ISSALGNR
									TMEM(+15.994900)ALDHLCGKK
									TM(+15.994900)EM(+15.994900)ALDHLCGKK
									TM(+15.994900)EMALDHLCGKK
									TM(+15.994900)EM(+15.994900)ALDHLCGK
									TMEMALDHLCGK
									TMEMALDHLCGKK
									TMEM(+15.994900)ALDHLCGK
									TM(+15.994900)EMALDHLCGK
D0P4Z6	17.688,9	11	37	0.51278	0.14	0.01	81.607	Arginase (Phytophthora infestans)	TMEMALDHLCGKK
									TMEM(+15.994900)ALDHLCGK
									TM(+15.994900)EMALDHLCGK
									LISSALGNR
									SSALGNR
									ISSALGNR
									TMEM(+15.994900)ALDHLCGKK
									TM(+15.994900)EM(+15.994900)ALDHLCGKK
									TM(+15.994900)EMALDHLCGKK
									TM(+15.994900)EM(+15.994900)ALDHLCGK
									TMEMALDHLCGK
D0NWT1	37.148,4	2	5	0.06946	0.08	0.01	9.598	Spermine synthase (Phytophthora infestans)	LEVHYTDAHAFLK
									TVYIGGGGEFATAR
D0MQU5	40.502,4	3	4	0.05	0.03	0.01	6.279	2-oxoisovalerate dehydrogenase subunit beta (Phytophthora infestans)	CFLSLEAPIQR
									GLLLASIR
									LVISHEAPK
D0N9H1	20.102,3	1	2	0.05069	0.05	0.01	3.521	Uncharacterized protein	M(+15.994900)KSSPLLSAD
D0N3B2	36.693,9	1	2	0.02762	0.02	0.01	2.78	Transaldolase (Phytophthora infestans)	ILDWHK
D0NHM8	63.213,7	1	1	0.00773	0.02	0.01	2.165	Chaperonin CPN60-1 (Phytophthora infestans)	VVDALNATR
SPOT 22
D0N0G8	37721.1	14	22	0.35333	0.2	0.01	46.334	Glycerol-3-phosphate dehydrogenase [NAD(+)] (Phytophthora infestans)	YFDGVK
									NVVALGAGFCD
									VDVALDPH
									LPENIIAVPDL
									PHGVEMCGALK
									YFDGVKEDTFFESC
									PHGVEM(+15.994900)CGALK
									LPENIIAVPDLL
									VDVALDPHGVE
									AMAVSLIK
									NVVALGAGFCDG
									VDVALDPHGVEMCGALK
									YLPGYK
									VDVALDPHGVEM(+15.994900)CGALK
D0MT94	96.824,5	1	5	0.02079	0.01	0.01	8.932	Argonaute4 (AGO4) (Phytophthora infestans)	HGAVLR
D0MSZ8	212.130,1	1	5	0.01399	0	0.01	8.932	Uncharacterized protein	HGAVLR
D0NLD7	31.817,6	3	3	0.05345	0.11	0.01	5.291	Electron transfer flavoprotein subunit alpha (Phytophthora infestans)	LGGAVGASR
									AAVDAGFVPNELQVGQTGK
									VVISGGR
D0MT70	36.579,8	1	1	0.01737	0.05	0.01	2.052	Serine/threonine-protein phosphatase (Phytophthora infestans)	GAGYTFGQDITEQFKR
SPOT 23
Locus	Molecular Weight (Da)	Sequence Count	Spectrum Count	NSAF	Coverage	Protein FDR	Protein Score	Description	Peptide Sequence
D0MZB6	25.173,4	8	23	0.10482	0.14	0.01	52.947	Triosephosphate isomerase (Phytophthora infestans)	LVVAYEPVWAIGTG
									LVVAYEPVWAIGTGVVATPAQAQ
									LVVAYEPVWAIGT
									LVVAYEPVWAIG
									LVVAYEPVWA
									WTITGHSER
									LVVAYEPVWAIGTGVVATPA
									LVVAYEPVWAIGTGVVATPAQAQE
D0NF02	26.940,6	13	26	0.10858	0.37	0.01	47.747	Electron transfer flavoprotein subunit beta (Phytophthora infestans)	EIVAVSIGPK
									MSMNPFCEIAVEEAIR
									TDQELQPLAVAK
									M(+15.994900)SM(+15.994900)NPFCEIAVEEAIR
									M(+15.994900)SMNPFCEIAVEEAIR
									LGLPAVVTADLR
									TALAMGADR
									YATLPNIMK
									YATLPNIM(+15.994900)K
									ETDSGVETLK
									VVDYAVK
									QSQETLR
									TALAM(+15.994900)GADR
D0NKB9	27.063,2	2	22	0.09224	0.07	0.01	39.246	Triosephosphate isomerase (Phytophthora infestans)	WTITGHSER
									IIYGGSVK
D0NH91	185.574,8	1	11	0.00693	0	0.01	18.34	Kinesin-like protein (Phytophthora infestans)	TIDVLKR
D0NRZ7	26.030,4	3	3	0.01332	0.1	0.01	5.022	Proteasome endopeptidase complex (Phytophthora infestans)	VLTPAEVK
									NGVVIATEK
									AQTYFQK
D0NFH6	27.159,8	2	2	0.00866	0.1	0.01	3.842	Proteasome subunit alpha type (Phytophthora infestans)	IADVAQVYTQHASMR
									EQEAQNYLEK
D0NJX7	28.513,5	1	2	0.00809	0.03	0.01	2.976	Hydroxyacylglutathione hydrolase (Phytophthora infestans)	ELVDLINK
